# Supplementary material for: Characterization of Triterpene Saponin Glycyrrhizin Transport by Glycyrrhiza glabra
Source: Plants (Basel). 2022 May 5;11(9):1250. doi: 10.3390/plants11091250 (PMC9102456; doi:10.3390/plants11091250)
Supplement: Supplementary file 1 [file plants-11-01250-s001.zip]

Archive with 1 entries (1 files):
- plants-1723621-supplementary.pdf
